# Supplementary material for: Limits to reproduction and seed size-number trade-offs that shape forest dominance and future recovery
Source: Nat Commun. 2022 May 2;13:2381. doi: 10.1038/s41467-022-30037-9 (PMC9061860; doi:10.1038/s41467-022-30037-9)
Supplement: Supplementary file 5 — Supplementary Dataset 1 [file 41467_2022_30037_MOESM5_ESM.csv]

genus	species	trees	treeYr	cropCount	trappedSeed
Abarema	Abarema macradenia	43	1327	0	14
Abies	Abies alba	2385	13806	144107	19419
	Abies amabilis	8080	52796	159875	2523
	Abies balsamea	1541	10339	30809	13139
	Abies cephalonica	154	923	10640	0
	Abies concolor	8561	129838	38567	120721
	Abies fraseri	1435	8605	1	4127
	Abies grandis	137	2823	132324	73
	Abies lasiocarpa	1894	8176	41012	1481
	Abies magnifica	4263	73565	60198	75433
	Abies pinsapo	57	57	1721	0
	Abies procera	226	7734	278186	279
	Abies UNKN	0	0	0	124313
Acacia	Acacia aneura	12	36	2848	0
Acalypha	Acalypha diversifolia	2683	61099	0	133
	Acalypha macrostachya	166	3541	0	1864
Acer	Acer amoenum	125	2806	0	0
	Acer campestre	62	92	75575	0
	Acer circinatum	10305	30922	788	5
	Acer floridanum	20	20	953	0
	Acer japonicum	166	2249	0	0
	Acer macrophyllum	25	124	3827	453
	Acer mono	230	3240	0	67300
	Acer monspessulanum	45	45	20763	0
	Acer negundo	93	188	115012	4475
	Acer nigrum	303	6041	5000	0
	Acer pensylvanicum	2129	37126	7102	2603
	Acer platanoides	78	111	84152	14
	Acer pseudoplatanus	153	489	202487	1006
	Acer rubrum	17010	269520	237952	142120
	Acer saccharum	4049	43945	16337	21339
	Acer sieboldianum	33	353	0	0
	Acer spicatum	192	4223	5900	125
	Acer UNKN	0	0	0	68243
Adelia	Adelia triloba	344	6580	0	261
Adinandra	Adinandra formosana	603	9542	0	127
Aegiphila	Aegiphila panamensis	117	2080	0	0
	Aegiphila saltensis	14	73	0	0
	Aegiphila UNKN	0	0	0	6
Aesculus	Aesculus turbinata	172	3199	0	8776
Ailanthus	Ailanthus altissima	175	1553	11900	466
Albizia	Albizia gummifera	38	114	0	1242
Alchornea	Alchornea acutifolia	17	115	0	0
	Alchornea brittonii	15	73	0	0
	Alchornea costaricensis	550	13030	0	22899
	Alchornea grandiflora	117	777	0	146
	Alchornea grandis	28	115	0	0
	Alchornea latifolia	212	2086	0	2016
	Alchornea pearcei	34	161	0	0
	Alchornea triplinervia	33	218	0	14
	Alchornea UNKN	0	0	0	755
Alchorneopsis	Alchorneopsis floribunda	76	836	0	18427
Alibertia	Alibertia edulis	672	17168	0	123
Allophylus	Allophylus psilospermus	213	4566	0	168
Alnus	Alnus acuminata	21	87	0	1034
	Alnus hirsuta	88	713	0	11583
	Alnus rubra	30	67	5584	229
	Alnus UNKN	0	0	0	882
Alseis	Alseis blackiana	11955	305699	0	3491780
Alsophila	Alsophila erinacea	35	204	0	0
	Alsophila UNKN	0	0	0	4
Alzatea	Alzatea verticillata	382	2188	0	6276
Amaioua	Amaioua corymbosa	34	804	0	2
Amelanchier	Amelanchier arborea	1894	15072	745	2363
	Amelanchier laevis	53	279	76	4
	Amelanchier UNKN	153	918	0	785
Amyris	Amyris elemifera	4420	17680	0	1593
Anacardium	Anacardium excelsum	34	929	0	1487
Anaxagorea	Anaxagorea panamensis	1148	32253	0	133
Andira	Andira inermis	342	9156	0	7
Angylocalyx	Angylocalyx pynaertii	112	336	0	1025
Annona	Annona acuminata	898	21465	0	93
	Annona spraguei	469	8814	0	9004
	Annona UNKN	0	0	0	31
Apeiba	Apeiba membranacea	468	11483	0	62358
	Apeiba tibourbou	84	2100	0	2739
Aphelandra	Aphelandra sinclairiana	19	430	0	0
	Aphelandra UNKN	0	0	0	7
Aralia	Aralia decaisneana	68	502	0	232
Araucaria	Araucaria araucana	121	2146	11900	0
Arbutus	Arbutus menziesii	839	9991	609	4657
	Arbutus unedo	14	14	1704	0
Archidendron	Archidendron lucidum	48	640	0	0
	Archidendron UNKN	0	0	0	2
Ardisia	Ardisia bartlettii	11	266	0	13
	Ardisia guianensis	36	829	0	0
	Ardisia standleyana	156	4466	0	10
	Ardisia UNKN	0	0	0	4
Asimina	Asimina triloba	5425	18560	468	8
Aspidosperma	Aspidosperma desmanthum	661	17672	0	97
Astrocaryum	Astrocaryum standleyanum	224	5498	0	255
Astronium	Astronium graveolens	160	4531	0	288
Attalea	Attalea rostrata	48	1217	0	24
Axinaea	Axinaea pennellii	115	770	0	3853
Bactris	Bactris barronis	22	289	0	0
	Bactris coloniata	82	1949	0	0
	Bactris coloradonis	6	40	0	2
	Bactris major	294	5354	0	3
	Bactris UNKN	0	0	0	1
Beilschmiedia	Beilschmiedia latifolia	33	220	0	0
	Beilschmiedia tovarensis	3480	81133	0	3294
	Beilschmiedia UNKN	0	0	0	1
Betula	Betula alleghaniensis	890	10434	520	38459
	Betula lenta	672	9450	481	77537
	Betula neoalaskana	738	9917	0	215061
	Betula papyrifera	117	646	3957	98536
	Betula pendula	43	59	10230	0
	Betula UNKN	0	0	0	558545
Brosimum	Brosimum alicastrum	1063	29714	0	11958
Brunellia	Brunellia inermis	31	207	0	114
	Brunellia UNKN	0	0	0	1
Bucida	Bucida buceras	371	1484	0	2564
Bursera	Bursera simaruba	577	2308	0	1414
Byrsonima	Byrsonima spicata	96	1056	0	1926
Callitropsis	Callitropsis nootkatensis	575	5166	0	2484
Calocedrus	Calocedrus decurrens	3933	57106	16893	29073
Calophyllum	Calophyllum longifolium	2903	77869	0	332
Camellia	Camellia japonica	20	447	0	171
Camptostylus	Camptostylus mannii	89	267	0	760
Canella	Canella winterana	62	248	0	29
Capparidastrum	Capparidastrum frondosum	3882	93179	0	422
Carpinus	Carpinus betulus	606	1702	1429225	1819
	Carpinus caroliniana	3757	22894	40028	5736
Carya	Carya alba	1809	5496	417	77
	Carya cordiformis	463	989	100	252
	Carya ovalis-glabra	3725	27801	788	531
	Carya ovata	352	3987	918	57
	Carya texana	161	1127	0	21
	Carya UNKN	158	2056	20	3832
Caryocar	Caryocar pallidum	33	227	0	0
	Caryocar UNKN	0	0	0	4
Casearia	Casearia aculeata	744	18245	0	1434
	Casearia arborea	1097	14862	0	114712
	Casearia commersoniana	27	781	0	0
	Casearia guianensis	23	532	0	111
	Casearia sylvestris	357	6765	0	1501
	Casearia UNKN	0	0	0	34
Cassipourea	Cassipourea elliptica	1393	38860	0	23556
Castanea	Castanea sativa	108	175	17450	0
Castanopsis	Castanopsis cuspidata	5585	78376	0	63
Cavanillesia	Cavanillesia platanifolia	46	1288	0	63
Cecropia	Cecropia angustifolia	63	435	0	6529
	Cecropia insignis	2735	67902	0	99522
	Cecropia longipes	32	759	0	0
	Cecropia obtusifolia	599	15202	0	2340
	Cecropia schreberiana	1224	13464	0	355129
	Cecropia tacuna	46	197	0	0
	Cecropia UNKN	0	0	0	5380
Cedrela	Cedrela odorata	30	577	0	15
Cedrelinga	Cedrelinga cateniformis	10	38	0	0
	Cedrelinga UNKN	0	0	0	9
Cedrus	Cedrus atlantica	165	3300	93985	0
	Cedrus deodara	31	620	1200	0
	Cedrus libani	26	520	1561	0
Ceiba	Ceiba pentandra	124	2975	0	1705
Celtis	Celtis adolfi-friderici	164	492	0	4381
	Celtis laevigata	71	337	8592	41
	Celtis mildbraedii	525	1575	0	6125
	Celtis occidentalis	185	600	19004	384
	Celtis schippii	153	3855	0	74
Cercidiphyllum	Cercidiphyllum japonicum	171	3553	0	1258923
Cercis	Cercis canadensis	1447	10107	22350	1564
Cestrum	Cestrum schlechtendahlii	239	3946	0	0
	Cestrum UNKN	0	0	0	22
Chamaecyparis	Chamaecyparis thyoides	17	24	16920	0
Chamguava	Chamguava schippii	680	19333	0	0
	Chamguava UNKN	0	0	0	29
Chionanthus	Chionanthus domingensis	30	330	0	124
	Chionanthus virginicus	108	2019	100	3
Chrysochlamys	Chrysochlamys eclipes	559	14932	0	21
Chrysophyllum	Chrysophyllum argenteum	1062	27666	0	0
	Chrysophyllum cainito	262	6816	0	2562
	Chrysophyllum UNKN	0	0	0	127
Cinchona	Cinchona calisaya	47	314	0	253
Cinnamomum	Cinnamomum austrosinense	500	5983	0	0
	Cinnamomum micranthum	402	5987	0	14
	Cinnamomum subavenium	711	11053	0	1
	Cinnamomum triplinerve	169	3589	0	372
	Cinnamomum UNKN	0	0	0	49
Cleistopholis	Cleistopholis patens	49	147	0	582
Clethra	Clethra cuneata	28	196	0	1492
	Clethra ferruginea	12	79	0	0
	Clethra revoluta	179	1145	0	2461
	Clethra UNKN	37	256	0	10
Cleyera	Cleyera japonica	1698	28788	0	4706
Clidemia	Clidemia dentata	117	2570	0	0
	Clidemia octona	48	851	0	122
	Clidemia UNKN	0	0	0	10
Clusia	Clusia alata	226	1246	0	4817
	Clusia ducuoides	27	167	0	0
	Clusia elliptica	13	85	0	0
	Clusia sphaerocarpa	181	1019	0	0
	Clusia thurifera	144	701	0	0
	Clusia trochiformis	79	292	0	716
	Clusia UNKN	74	476	0	525
Coccoloba	Coccoloba coronata	282	5999	0	89
	Coccoloba diversifolia	869	3476	0	688
	Coccoloba krugii	481	1924	0	62
	Coccoloba manzinellensis	572	13782	0	61
	Coccoloba microstachya	3519	14076	0	4178
Colubrina	Colubrina arborescens	266	1064	0	134
Comocladia	Comocladia dodonea	771	3084	0	130
Conostegia	Conostegia bracteata	16	325	0	0
	Conostegia cinnamomea	394	6389	0	67
	Conostegia UNKN	0	0	0	5
Cordia	Cordia alliodora	363	9254	0	11021
	Cordia bicolor	1671	34518	0	10838
	Cordia lasiocalyx	2367	50731	0	2199
	Cordia scabrifolia	15	56	0	0
	Cordia sulcata	109	1199	0	193
	Cordia UNKN	0	0	0	122
Cornus	Cornus florida	8457	77108	12784	3056
	Cornus UNKN	0	0	0	1
Corylus	Corylus avellana	26	35	4295	0
Coussarea	Coussarea curvigemmia	2942	76381	0	2100
Crossopetalum	Crossopetalum rhacoma	1846	7384	0	229
Croton	Croton billbergianus	2285	40927	0	463
	Croton poecilanthus	47	517	0	408
Cryptocarya	Cryptocarya chinensis	344	5960	0	72
Cupania	Cupania cinerea	27	669	0	0
	Cupania latifolia	99	2543	0	39
	Cupania rubiginosa	21	142	0	0
	Cupania rufescens	208	5070	0	58
	Cupania seemannii	1709	47522	0	601
	Cupania UNKN	0	0	0	12
Cyclobalanopsis	Cyclobalanopsis gilva	289	5060	0	6
	Cyclobalanopsis longinux	868	13686	0	1
	Cyclobalanopsis sessilifolia	395	6133	0	0
	Cyclobalanopsis UNKN	0	0	0	15
Cynophalla	Cynophalla hastata	503	2012	0	50
Dacryodes	Dacryodes excelsa	1116	12276	0	7759
Damburneya	Damburneya umbrosa	139	3463	0	6
Daphniphyllum	Daphniphyllum glaucescens	729	9344	0	25
Dendropanax	Dendropanax arboreus	181	3539	0	15386
	Dendropanax UNKN	50	328	0	1447
Desmopsis	Desmopsis panamensis	17346	429043	0	2079
Dicksonia	Dicksonia karsteniana	35	231	0	0
	Dicksonia UNKN	0	0	0	34
Diospyros	Diospyros artanthifolia	148	4238	0	6
	Diospyros bipindensis	382	1146	0	721
	Diospyros canaliculata	195	585	0	865
	Diospyros lotus	27	27	3070	0
	Diospyros morrisiana	2341	38888	0	229
	Diospyros virginiana	275	3121	5691	5
Dipteryx	Dipteryx oleifera	73	1970	0	2371
Drypetes	Drypetes glauca	114	1254	0	83
	Drypetes standleyi	2972	78696	0	1844
Elaeagia	Elaeagia mariae	73	465	0	1222
	Elaeagia utilis	14	52	0	0
	Elaeagia UNKN	0	0	0	4
Elaeis	Elaeis oleifera	26	779	0	0
	Elaeis UNKN	0	0	0	5
Elaeocarpus	Elaeocarpus japonicus	1401	21740	0	3321
	Elaeocarpus sylvestris	607	9655	0	0
	Elaeocarpus UNKN	0	0	0	168
Endlicheria	Endlicheria macrophylla	15	105	0	0
	Endlicheria UNKN	0	0	0	11
Engelhardtia	Engelhardtia roxburghiana	8897	105902	0	7198
Enterolobium	Enterolobium schomburgkii	17	489	0	0
	Enterolobium UNKN	0	0	0	1
Erithalis	Erithalis fruticosa	1216	4864	0	159
Erythrina	Erythrina costaricensis	195	3525	0	24
Erythrophleum	Erythrophleum suaveolens	56	168	0	4662
Erythroxylum	Erythroxylum macrophyllum	601	13743	0	18
	Erythroxylum panamense	177	4420	0	3
	Erythroxylum rotundifolium	430	1720	0	2962
Eugenia	Eugenia coloradoensis	1060	24503	0	671
	Eugenia galalonensis	2879	78718	0	78
	Eugenia nesiotica	757	19228	0	198
	Eugenia oerstediana	3689	85315	0	3306
Euonymus	Euonymus oxyphyllus	18	416	0	280
Exostema	Exostema caribaeum	873	3492	0	0
	Exostema UNKN	0	0	0	184
Fagus	Fagus crenata	471	6995	0	73814
	Fagus grandifolia	5694	53339	22401	8030
	Fagus sylvatica	2656	37570	472426	18107
Faramea	Faramea bangii	13	91	0	28
	Faramea candelabrum	25	172	0	146
	Faramea occidentalis	34159	899732	0	40856
	Faramea UNKN	0	0	0	45
Ficus	Ficus americana	31	214	0	0
	Ficus obtusifolia	15	387	0	30397
	Ficus tonduzii	58	921	0	558
	Ficus trigonata	20	367	0	14564
	Ficus UNKN	0	0	0	230297
Frangula	Frangula alnus	506	1008	718379	0
	Frangula caroliniana	9405	45915	305	9943
Fraxinus	Fraxinus americana	3814	52327	24606	40568
	Fraxinus excelsior	75	156	57387	121
	Fraxinus nigra	341	2265	780	1976
	Fraxinus pennsylvanica	106	338	351535	1373
	Fraxinus UNKN	0	0	0	5
Freziera	Freziera dudleyi	20	130	0	0
	Freziera karsteniana	17	119	0	0
	Freziera UNKN	0	0	0	18
Garcinia	Garcinia madruno	677	14962	0	86
	Garcinia recondita	6431	176331	0	1102
Genipa	Genipa americana	94	2405	0	2835
Gleditsia	Gleditsia triacanthos	37	79	3415	9
Glochidion	Glochidion acuminatum	2450	34037	0	16085
Gordonia	Gordonia axillaris	63	1022	0	1
	Gordonia fruticosa	64	392	0	0
	Gordonia lasianthus	31	55	1193	651
	Gordonia UNKN	0	0	0	44
Graffenrieda	Graffenrieda cucullata	25	165	0	0
	Graffenrieda UNKN	0	0	0	23
Greenwayodendron	Greenwayodendron suaveolens	456	1368	0	16274
Grossera	Grossera macrantha	356	1068	0	1190
Guaiacum	Guaiacum sanctum	18	72	0	43
Guapira	Guapira standleyana	224	5824	0	5504
Guarea	Guarea bullata	1658	33702	0	62
	Guarea cedrata	40	120	0	970
	Guarea grandifolia	109	2897	0	2253
	Guarea guidonia	3236	78266	0	4956
	Guarea kunthiana	11	77	0	0
	Guarea thompsonii	165	495	0	1167
	Guarea UNKN	0	0	0	4
Guatteria	Guatteria cuscoensis	13	91	0	0
	Guatteria lucens	2003	42258	0	3334
	Guatteria punctata	68	474	0	0
	Guatteria terminalis	22	133	0	190
	Guatteria UNKN	0	0	0	67
Guazuma	Guazuma ulmifolia	115	3027	0	31598
Guettarda	Guettarda elliptica	1278	5112	0	362
	Guettarda foliacea	395	9391	0	91
	Guettarda krugii	1180	4720	0	0
	Guettarda UNKN	0	0	0	18
Gustavia	Gustavia superba	927	24645	0	2624
Gymnanthes	Gymnanthes lucida	10325	41300	0	4628
Hamamelis	Hamamelis japonica	14	348	0	0
Hamelia	Hamelia axillaris	336	6780	0	8
Hampea	Hampea appendiculata	339	8059	0	287
Handroanthus	Handroanthus guayacan	88	2349	0	5615
Hasseltia	Hasseltia floribunda	1023	20111	0	5616
Hedyosmum	Hedyosmum anisodorum	12	42	0	0
	Hedyosmum cuatrecazanum	35	235	0	128
	Hedyosmum goudotianum	104	640	0	1315
	Hedyosmum racemosum	62	385	0	399
	Hedyosmum scabrum	24	150	0	102
	Hedyosmum UNKN	0	0	0	678
Heisteria	Heisteria acuminata	132	3470	0	153
	Heisteria concinna	1092	30384	0	2510
Helicia	Helicia formosana	22262	324884	0	1004
Helicostylis	Helicostylis tomentosa	13	50	0	0
	Helicostylis tovarensis	69	482	0	0
	Helicostylis UNKN	0	0	0	3
Herrania	Herrania purpurea	750	19994	0	32
Hieronyma	Hieronyma alchorneoides	182	4466	0	273812
	Hieronyma fendleri	40	250	0	0
	Hieronyma macrocarpa	42	289	0	0
	Hieronyma oblonga	16	85	0	0
	Hieronyma UNKN	0	0	0	186
Hirtella	Hirtella americana	54	1003	0	0
	Hirtella triandra	6132	159004	0	2107
	Hirtella UNKN	0	0	0	15
Homalium	Homalium racemosum	161	1771	0	6708
Hura	Hura crepitans	129	3449	0	93
Ilex	Ilex aquifolium	39	183	9102	21
	Ilex decidua	1602	35023	9082	0
	Ilex ficoidea	565	9424	0	0
	Ilex formosana	852	14050	0	0
	Ilex gabrielleana	21	147	0	0
	Ilex goshiensis	61	951	0	0
	Ilex laurina	12	47	0	0
	Ilex microdonta	19	127	0	0
	Ilex montana	290	6498	225	27
	Ilex opaca	258	3848	24944	40
	Ilex rotunda	198	3161	500	0
	Ilex sessiliflora	85	577	0	0
	Ilex UNKN	0	0	0	1124
	Ilex verticillata	52	370	246	0
	Ilex villosula	117	813	0	1588
Incadendron	Incadendron esseri	43	274	0	2
Inga	Inga acuminata	1012	29060	0	0
	Inga cocleensis	160	2958	0	141
	Inga goldmanii	593	13113	0	0
	Inga killipiana	32	223	0	0
	Inga laurina	112	2429	0	33
	Inga marginata	1960	44846	0	1580
	Inga nobilis	905	21982	0	81
	Inga oerstediana	19	312	0	4
	Inga pezizifera	295	6675	0	61
	Inga punctata	93	2170	0	35
	Inga ruiziana	24	384	0	0
	Inga sapindoides	419	9267	0	276
	Inga spectabilis	35	835	0	35
	Inga thibaudiana	425	11481	0	0
	Inga umbellifera	1369	32040	0	0
	Inga unidentified	44	565	0	0
	Inga UNKN	0	0	0	425
Jacaranda	Jacaranda copaia	475	12237	0	240566
Jacquinia	Jacquinia berteroi	840	3360	0	2341
Juglans	Juglans nigra	360	1401	3679	168
	Juglans regia	75	75	4098	0
Juniperus	Juniperus monosperma	211	4163	352202	0
	Juniperus virginiana	1033	19178	116985	1788
Kalopanax	Kalopanax pictus	27	349	0	122389
Koanophyllon	Koanophyllon wetmorei	13	173	0	0
	Koanophyllon UNKN	0	0	0	2
Krugiodendron	Krugiodendron ferreum	1007	4028	0	7336
Lacistema	Lacistema aggregatum	2517	56912	0	292
Lacmellea	Lacmellea panamensis	128	3634	0	415
Ladenbergia	Ladenbergia oblongifolia	16	75	0	25
	Ladenbergia UNKN	0	0	0	81
Laetia	Laetia procera	129	2198	0	24460
	Laetia thamnia	796	18393	0	954
Lagerstroemia	Lagerstroemia subcostata	173	2786	0	15918
Lannea	Lannea welwitschii	20	60	0	354
Larix	Larix decidua	39	45	11475	0
	Larix laricina	17	154	13743	1359
Laurus	Laurus nobilis	309	626	169023	0
Lepidobotrys	Lepidobotrys staudtii	54	162	0	406
Leucaena	Leucaena leucocephala	151	604	0	50
Licania	Licania hypoleuca	206	5549	0	14
	Licania platypus	417	9915	0	16
Limlia	Limlia uraiana	1887	30043	0	258
Lindackeria	Lindackeria laurina	98	2118	0	283
Lindera	Lindera benzoin	18387	41685	0	8028
	Lindera communis	216	3223	0	5
	Lindera umbellata	25	179	0	527
Liquidambar	Liquidambar styraciflua	3964	75413	32370	59424
Liriodendron	Liriodendron tulipifera	5786	62115	161795	394667
Lissocarpa	Lissocarpa uyat	37	259	0	0
	Lissocarpa UNKN	0	0	0	5
Litsea	Litsea acuminata	4200	68909	0	2825
Lonchocarpus	Lonchocarpus heptaphyllus	1207	27599	0	395
Lozania	Lozania pittieri	7	86	0	0
Luehea	Luehea seemannii	432	9544	0	336637
Macaranga	Macaranga barteri	86	258	0	1019
	Macaranga UNKN	0	0	0	1
Machilus	Machilus japonica	46	724	0	0
	Machilus thunbergii	3341	52518	0	1913
	Machilus zuihoensis	3030	45597	0	2715
	Machilus UNKN	0	0	0	25
Maclura	Maclura pomifera	21	49	847	22
Macrocnemum	Macrocnemum roseum	139	3489	0	12305
Magnolia	Magnolia acuminata	137	2494	10	0
	Magnolia amazonica	11	76	0	0
	Magnolia fraseri	488	10770	23	0
	Magnolia grandiflora	91	97	3311	4
	Magnolia obovata	69	1264	0	410
	Magnolia tripetala	35	45	117	0
	Magnolia UNKN	0	0	0	51
	Magnolia virginiana	43	52	917	1
Mallotus	Mallotus japonicus	19	248	0	0
	Mallotus paniculatus	27	328	0	0
	Mallotus UNKN	0	0	0	9
Malpighia	Malpighia romeroana	87	1900	0	0
	Malpighia UNKN	0	0	0	2
Manilkara	Manilkara bidentata	737	8107	0	1136
Maquira	Maquira guianensis	1732	45861	0	155
Margaritaria	Margaritaria nobilis	19	236	0	571
Marila	Marila laxiflora	37	905	0	0
	Marila UNKN	0	0	0	15
matayba	matayba UNKN	0	0	0	65
Matayba	Matayba boliviana	26	182	0	0
	Matayba domingensis	174	1914	0	635
Maytenus	Maytenus schippii	105	2783	0	3
Meliosma	Meliosma frondosa	28	192	0	0
	Meliosma glossophylla	30	210	0	0
	Meliosma pumila	21	136	0	0
	Meliosma squamulata	3761	63727	0	270
	Meliosma UNKN	0	0	0	4
Michelia	Michelia compressa	242	4084	0	78
Miconia	Miconia affinis	933	20782	0	2574
	Miconia argentea	2374	43387	0	356692
	Miconia barbeyana	22	135	0	0
	Miconia brevistylis	31	166	0	0
	Miconia elata	34	569	0	0
	Miconia floribunda	38	264	0	0
	Miconia hondurensis	96	2735	0	11
	Miconia impetiolaris	23	531	0	6
	Miconia nervosa	1091	22798	0	138
	Miconia setulosa	86	551	0	366
	Miconia UNKN	474	3063	0	22812
Microberlinia	Microberlinia bisulcata	143	234	22901	0
Mollinedia	Mollinedia lanceolata	66	449	0	4
	Mollinedia ovata	19	131	0	0
	Mollinedia repanda	28	195	0	0
	Mollinedia UNKN	0	0	0	45
Morella	Morella californica	47	564	0	0
	Morella UNKN	0	0	0	5
Morus	Morus australis	77	1146	0	616
	Morus insignis	11	59	0	0
	Morus rubra	233	4656	0	1
	Morus UNKN	0	0	0	258
Mosannona	Mosannona garwoodii	613	17695	0	172
Mouriri	Mouriri myrtilloides	12094	287812	0	2837
Myrcia	Myrcia fallax	59	401	0	70
	Myrcia rostrata	112	763	0	0
	Myrcia splendens	114	2551	0	26
	Myrcia UNKN	0	0	0	24
Myrianthus	Myrianthus arboreus	119	357	0	965
Myrica	Myrica rubra	38	552	0	0
	Myrica UNKN	0	0	0	8
Myrospermum	Myrospermum frutescens	30	636	0	0
	Myrospermum UNKN	0	0	0	9
Myrsine	Myrsine andina	44	298	0	0
	Myrsine coriacea	85	555	0	787
	Myrsine pellucida	14	68	0	0
	Myrsine seguinii	2957	48982	0	7309
	Myrsine UNKN	33	210	0	935
	Myrsine youngii	61	424	0	0
Nectandra	Nectandra cissiflora	390	7989	0	104
	Nectandra cuspidata	23	156	0	0
	Nectandra lineata	442	10509	0	0
	Nectandra UNKN	71	446	0	22
Neea	Neea amplifolia	121	2680	0	47
Nesogordonia	Nesogordonia kabingaensis	165	495	0	708
Nordenstamia	Nordenstamia repanda	17	114	0	0
	Nordenstamia UNKN	0	0	0	16
Notholithocarpus	Notholithocarpus densiflorus	5830	69938	200	864
Nyssa	Nyssa sylvatica	4612	63588	22032	5714
Ochroma	Ochroma pyramidale	23	502	0	902
Ocotea	Ocotea cernua	605	13821	0	268
	Ocotea glabriflora	62	393	0	0
	Ocotea javitensis	11	74	0	0
	Ocotea leucoxylon	96	1056	0	443
	Ocotea oblonga	574	13151	0	334
	Ocotea puberula	391	7942	0	439
	Ocotea sintenisii	15	165	0	442
	Ocotea UNKN	84	553	0	442
	Ocotea whitei	967	18906	0	234
Oenocarpus	Oenocarpus mapora	2278	63793	0	6595
Oreopanax	Oreopanax capitatus	18	111	0	0
	Oreopanax microflorous	19	98	0	0
	Oreopanax UNKN	14	91	0	1631
Ormosia	Ormosia coccinea	124	3697	0	8
	Ormosia macrocalyx	165	4342	0	0
	Ormosia UNKN	0	0	0	4
Osmanthus	Osmanthus matsumuranus	334	5265	0	0
	Osmanthus UNKN	0	0	0	32
Ostrya	Ostrya virginiana	944	8086	22055	262
Ouratea	Ouratea lucens	1782	45567	0	177
Oxydendrum	Oxydendrum arboreum	2807	50268	98753	59355
Pachira	Pachira sessilis	26	674	0	15
Palicourea	Palicourea acuminata	56	1134	0	282
	Palicourea amethystina	15	63	0	0
	Palicourea cyanococca	12	244	0	0
	Palicourea deflexa	138	2748	0	28
	Palicourea guianensis	5077	93102	0	5559
	Palicourea racemosa	10	249	0	649
	Palicourea stipularis	30	138	0	61
	Palicourea UNKN	20	136	0	523
Panopsis	Panopsis pearcei	15	103	0	0
	Panopsis UNKN	0	0	0	11
Pasania	Pasania hancei	146	2217	0	0
	Pasania harlandii	1702	24645	0	1
	Pasania UNKN	0	0	0	29
Paulownia	Paulownia tomentosa	26	223	6326	0
Pausinystalia	Pausinystalia macroceras	158	474	0	1674
Pentagonia	Pentagonia macrophylla	595	13219	0	51
Perebea	Perebea guianensis	58	248	0	0
	Perebea xanthochyma	318	8150	0	23
	Perebea UNKN	0	0	0	57
Perrottetia	Perrottetia sessiliflora	11	68	0	0
	Perrottetia UNKN	0	0	0	2
Persea	Persea ferruginea	23	155	0	0
	Persea mutisii	55	376	0	0
	Persea UNKN	40	256	0	22
Petersianthus	Petersianthus macrocarpus	135	405	0	10936
Picea	Picea abies	1263	14292	95437	101296
	Picea engelmannii	1776	5413	21578	5608
	Picea glauca	1254	22362	1050173	43982
	Picea mariana	453	5950	25077	6807
	Picea omorika	18	18	1459	0
	Picea pungens	45	45	6656	0
	Picea rubens	1855	10312	5970	14559
	Picea sitchensis	31	38	4686	40
	Picea UNKN	0	0	0	1
Picramnia	Picramnia latifolia	1922	46113	0	586
Pictetia	Pictetia aculeata	2445	9780	0	0
	Pictetia UNKN	0	0	0	108
Pinus	Pinus albicaulis	281	5263	16190	0
	Pinus banksiana	130	1264	98	0
	Pinus cembra	71	486	56788	0
	Pinus clausa	17	23	470	0
	Pinus contorta	1611	6524	4456	1366
	Pinus coulteri	34	43	549	0
	Pinus echinata	167	2329	13475	376
	Pinus edulis	1086	13502	191136	0
	Pinus flexilis	518	1396	664	12
	Pinus halepensis	34	45	1809	0
	Pinus jeffreyi	255	3727	1429	1265
	Pinus lambertiana	2041	23516	7846	3276
	Pinus monophylla	35	395	677	0
	Pinus monticola	536	8854	56963	7181
	Pinus nigra	97	98	10395	0
	Pinus palustris	826	5531	70661	651
	Pinus pinaster	61	76	1007	0
	Pinus pinea	309	2745	49034	0
	Pinus ponderosa	1209	20673	168158	11353
	Pinus radiata	40	45	684	0
	Pinus resinosa	129	1116	1567	341
	Pinus rigida	62	1080	281	235
	Pinus sabiniana	122	190	1482	0
	Pinus serotina	23	31	395	0
	Pinus strobus	1608	13824	5290	1521
	Pinus sylvestris	208	247	39545	0
	Pinus taeda	1776	24066	58404	5935
	Pinus uncinata	94	278	4522	0
	Pinus UNKN	0	0	0	40087
	Pinus virginiana	74	815	4769	23
Pisonia	Pisonia albida	1803	7212	0	15688
Pithecellobium	Pithecellobium unguis-cati	1178	4712	0	0
	Pithecellobium UNKN	0	0	0	13
Platanus	Platanus occidentalis	67	113	4375	15431
Platymiscium	Platymiscium pinnatum	369	8433	0	625
Platypodium	Platypodium elegans	229	4798	0	860
Podocarpus	Podocarpus oleifolius	29	200	0	233
Pombalia	Pombalia prunifolia	31365	694809	0	45120
Posoqueria	Posoqueria latifolia	95	2580	0	60
Poulsenia	Poulsenia armata	2285	45661	0	1563
Pourouma	Pourouma bicolor	235	6154	0	21
	Pourouma UNKN	0	0	0	208
Pouteria	Pouteria reticulata	2237	48158	0	1428
	Pouteria stipitata	80	2146	0	42
Prestoea	Prestoea montana	8535	93885	0	19219
Prioria	Prioria copaifera	1622	45063	0	731
Protium	Protium confusum	16	490	0	1
	Protium costaricense	1253	29922	0	196
	Protium montanum	43	300	0	97
	Protium panamense	4631	118804	0	134
	Protium tenuifolium	4592	117677	0	2005
	Protium UNKN	12	84	0	1
Prunus	Prunus avium	123	492	5319	181
	Prunus herthae	20	135	0	0
	Prunus huantensis	70	451	0	362
	Prunus integrifolia	89	594	0	1
	Prunus phaeosticta	1241	19227	0	1778
	Prunus pleiantha	11	71	0	0
	Prunus serotina	1327	13130	48587	5042
	Prunus UNKN	0	0	0	7
	Prunus virginiana	129	1193	4973	0
Pseudobombax	Pseudobombax septenatum	67	1687	0	535
Pseudotsuga	Pseudotsuga menziesii	9266	101898	49799	14629
Psidium	Psidium friedrichsthalianum	76	2026	0	6
Psychotria	Psychotria chagrensis	42	869	0	2
	Psychotria graciliflora	183	3889	0	0
	Psychotria grandis	146	2793	0	39
	Psychotria horizontalis	7705	133511	0	5352
	Psychotria limonensis	140	3356	0	25
	Psychotria UNKN	8	47	0	287
Pteleopsis	Pteleopsis hylodendron	30	90	0	746
Pterocarpus	Pterocarpus hayesii	2292	51111	0	347
	Pterocarpus soyauxii	78	234	0	3686
Pterocarya	Pterocarya rhoifolia	449	7215	2500	79064
Pyrenaria	Pyrenaria shinkoensis	5232	77960	0	1707
Quadrella	Quadrella cynophallophora	43	172	0	150
Quararibea	Quararibea asterolepis	2967	79414	0	44908
Quassia	Quassia amara	163	4191	0	14
Quercus	Quercus agrifolia	1235	14608	1026	305
	Quercus alba	3899	26742	49541	7317
	Quercus canariensis	38	199	36348	0
	Quercus cerris	68	68	9337	0
	Quercus coccinea	286	5583	18831	72
	Quercus crispula	140	1915	0	26506
	Quercus douglasii	19	71	1104	0
	Quercus falcata	125	1615	1904	304
	Quercus geminata	31	79	87	147
	Quercus hemisphaerica	18	50	581	1
	Quercus ilex	867	6672	680246	10785
	Quercus kelloggii	1120	18436	95	283
	Quercus laevis	43	98	1927	23
	Quercus lobata	31	87	733	0
	Quercus macrocarpa	39	41	8842	1
	Quercus margarettae	115	144	451	2
	Quercus marilandica	117	548	5154	661
	Quercus montana	1379	22894	15074	6
	Quercus muehlenbergii	28	39	449	5
	Quercus nigra	98	213	8325	638
	Quercus palustris	67	172	12339	0
	Quercus petraea	338	1005	1012900	2125
	Quercus phellos	161	2415	10693	1140
	Quercus pubescens	355	2830	655368	0
	Quercus robur	166	450	251716	0
	Quercus rubra	4612	38464	54076	9418
	Quercus stellata	250	2899	1043	212
	Quercus suber	105	340	17257	0
	Quercus texana	116	376	12243	0
	Quercus UNKN	139	2477	0	14075
	Quercus velutina	1611	11034	16822	5785
Radlkofera	Radlkofera calodendron	82	246	0	514
Randia	Randia armata	1393	35171	0	8654
Rauvolfia	Rauvolfia leptophylla	15	105	0	6
Rhus	Rhus succedanea	127	1841	0	44
Rinorea	Rinorea oblongifolia	86	258	0	939
	Rinorea sylvatica	3646	89415	0	680
Robinia	Robinia pseudoacacia	285	4534	35877	119
Roupala	Roupala monosperma	17	110	0	33
Roystonea	Roystonea borinquena	40	440	0	1571
Salix	Salix bakko	35	366	0	0
	Salix sachalinensis	37	259	0	0
	Salix UNKN	0	0	0	4
Sapium	Sapium glandulosum	119	2245	0	0
	Sapium laurocerasus	49	539	0	555
	Sapium UNKN	0	0	0	74
Sassafras	Sassafras albidum	1753	16309	35	118
	Sassafras UNKN	0	0	0	2
Schefflera	Schefflera allocotantha	28	182	0	314
	Schefflera morototoni	502	5535	0	19712
	Schefflera octophylla	2443	33040	0	9952
	Schefflera patula	24	131	0	1219
	Schefflera UNKN	0	0	0	133
Schoepfia	Schoepfia obovata	54	216	0	0
	Schoepfia UNKN	0	0	0	37
Senna	Senna dariensis	463	10822	0	0
	Senna UNKN	0	0	0	2
Sequoia	Sequoia sempervirens	2001	23705	11013	72283
Sequoiadendron	Sequoiadendron giganteum	138	2147	6396	67348
Sideroxylon	Sideroxylon obovatum	443	1772	0	0
	Sideroxylon UNKN	0	0	0	92
Simarouba	Simarouba amara	3577	83548	0	2317
Siparuna	Siparuna cristata	35	945	0	0
	Siparuna pauciflora	852	21293	0	138
	Siparuna UNKN	0	0	0	1
Sloanea	Sloanea berteriana	480	5280	0	540
	Sloanea terniflora	625	15716	0	984
	Sloanea UNKN	13	91	0	522
Socratea	Socratea exorrhiza	1008	22195	0	989
Solanum	Solanum asperum	35	767	0	0
	Solanum hayesii	324	7289	0	12537
	Solanum lepidotum	8	168	0	0
	Solanum maturecalvans	18	104	0	169
	Solanum UNKN	0	0	0	4
Sorbus	Sorbus americana	229	1338	63445	1214
	Sorbus aria	65	65	31946	0
	Sorbus aucuparia	421	5762	10175923	0
Sorocea	Sorocea affinis	3806	90340	0	1440
Spachea	Spachea membranacea	16	400	0	8
Spondias	Spondias mombin	274	6626	0	2123
	Spondias radlkoferi	587	12966	0	945
Stachyurus	Stachyurus praecox	32	551	0	0
Staudtia	Staudtia kamerunensis	13	39	0	1314
Stenostomum	Stenostomum acutatum	465	1860	0	565
Sterculia	Sterculia apetala	84	2009	0	40
Strombosia	Strombosia nigropunctata	322	966	0	3114
	Strombosia pustulata	212	636	0	1943
Strombosiopsis	Strombosiopsis tetrandra	143	429	0	3333
Stylogyne	Stylogyne turbacensis	1315	30683	0	47
Styrax	Styrax obassia	14	300	350	94
Swartzia	Swartzia simplex	6992	199070	0	290
Swida	Swida controversa	115	2252	0	40896
Symphonia	Symphonia globulifera	279	6439	0	89
Symplocos	Symplocos caudata	41	629	0	6
	Symplocos fimbriata	25	170	0	0
	Symplocos glauca	1965	26553	0	32
	Symplocos heishanensis	40	503	0	0
	Symplocos psiloclada	54	348	0	44
	Symplocos quitensis	81	557	0	2883
	Symplocos setchuensis	105	1758	0	4
	Symplocos sonoharae	113	1740	0	0
	Symplocos theophrastifolia	3752	51218	0	166
	Symplocos wikstroemiifolia	86	552	0	0
	Symplocos UNKN	0	0	0	24
Syzygium	Syzygium buxifolium	448	7632	0	55
Tabebuia	Tabebuia heterophylla	853	4784	0	4667
	Tabebuia rosea	444	10355	0	8593
Tabernaemontana	Tabernaemontana arborea	2451	65675	0	3041
Tachigali	Tachigali panamensis	4797	101256	0	75
	Tachigali setifera	69	474	0	0
	Tachigali UNKN	0	0	0	108
Talisia	Talisia croatii	1034	27299	0	0
	Talisia nervosa	877	24392	0	107
	Talisia UNKN	0	0	0	1
Tapirira	Tapirira obtusa	30	209	0	29
	Tapirira UNKN	155	1076	0	448
Taxodium	Taxodium ascendens	58	58	3516	0
	Taxodium distichum	97	98	18236	0
Taxus	Taxus brevifolia	1935	6236	2	369
Terminalia	Terminalia amazonia	82	2137	0	13104
	Terminalia oblonga	119	3098	0	1170
	Terminalia superba	93	279	0	38826
Ternstroemia	Ternstroemia brachypoda	12	84	0	0
	Ternstroemia UNKN	0	0	0	12
Tetragastris	Tetragastris balsamifera	141	1551	0	578
	Tetragastris panamensis	7280	190535	0	7588
Theobroma	Theobroma cacao	21	555	0	0
	Theobroma UNKN	0	0	0	47
Thevetia	Thevetia ahouai	156	3616	0	14
Thomandersia	Thomandersia hensii	66	198	0	360
Thouinia	Thouinia striata	2488	9952	0	2799
Thuja	Thuja occidentalis	1149	10334	19737	42401
	Thuja plicata	563	3481	20855	14980
Tibouchina	Tibouchina dimorphophylla	16	102	0	0
	Tibouchina UNKN	0	0	0	14
Tilia	Tilia americana	477	6139	20723	10114
	Tilia platyphyllos	38	118	21223	0
	Tilia UNKN	0	0	0	279
Tovomita	Tovomita UNKN	0	0	0	140
	Tovomita weddelliana	11	74	0	0
Trattinnickia	Trattinnickia aspera	129	3035	0	752
Trema	Trema UNKN	0	0	0	2
	Trema integerrima	68	2006	0	1
	Trema micrantha	21	561	0	19277
	Trema unidentified	54	770	0	2
Tricalysia	Tricalysia dubia	1151	17103	0	14
Trichanthera	Trichanthera gigantea	14	222	0	0
	Trichanthera UNKN	0	0	0	4
Trichilia	Trichilia pallida	785	18987	0	2009
	Trichilia tuberculata	17528	423486	0	76009
Trichospermum	Trichospermum galeottii	10	209	0	362
Triplaris	Triplaris cumingiana	407	9510	0	2887
Trophis	Trophis caucana	318	6233	0	96
	Trophis racemosa	412	9481	0	1
	Trophis UNKN	0	0	0	3
Tsuga	Tsuga canadensis	1158	14384	42308	7964
	Tsuga heterophylla	12321	50433	181860	107547
	Tsuga mertensiana	512	10864	788573	2678
Turpinia	Turpinia formosana	15	234	0	0
	Turpinia occidentalis	164	3515	0	384
Ulmus	Ulmus alata	1667	34826	0	4933
	Ulmus americana	571	8135	0	2892
	Ulmus laciniata	157	2852	0	76287
	Ulmus rubra	1353	6973	0	1817
	Ulmus UNKN	98	779	0	11563
Unonopsis	Unonopsis pittieri	1175	28331	0	1482
Urera	Urera baccifera	80	1402	0	0
	Urera UNKN	0	0	0	4
Vachellia	Vachellia melanoceras	54	1555	0	0
	Vachellia UNKN	0	0	0	21
Viburnum	Viburnum ayavacense	18	102	0	4
	Viburnum UNKN	0	0	0	15
Virola	Virola multiflora	59	1479	0	526
	Virola nobilis	263	6469	0	1898
	Virola sebifera	2233	49860	0	2441
Vismia	Vismia baccifera	140	2735	0	0
	Vismia billbergiana	10	267	0	0
	Vismia gracilis	11	77	0	0
	Vismia mandurr	11	76	0	0
	Vismia UNKN	0	0	0	252
Vochysia	Vochysia biloba	15	56	0	0
	Vochysia ferruginea	72	1746	0	271
	Vochysia leguiana	9	32	0	16
	Vochysia UNKN	0	0	0	13
Weigela	Weigela hortensis	15	379	0	1
Weinmannia	Weinmannia bangii	227	1450	0	1450
	Weinmannia cochensis	172	1132	0	0
	Weinmannia crassifolia	15	105	0	0
	Weinmannia lechleriana	17	117	0	1025
	Weinmannia mariquitae	14	92	0	0
	Weinmannia multijuga	48	190	0	6282
	Weinmannia ovata	54	357	0	0
	Weinmannia pinnata	16	111	0	11
	Weinmannia reticulata	194	1329	0	2879
	Weinmannia UNKN	0	0	0	159
Xylopia	Xylopia chrysophylla	40	120	0	1703
	Xylopia hypolampra	17	51	0	3493
	Xylopia macrantha	2317	67521	0	279
	Xylopia phloiodora	49	147	0	712
	Xylopia UNKN	0	0	0	1
Xylosma	Xylosma oligandra	149	2631	0	28
Zanthoxylum	Zanthoxylum acuminatum	203	3965	0	4221
	Zanthoxylum ekmanii	574	12626	0	8991
	Zanthoxylum flavum	96	384	0	313
	Zanthoxylum panamense	443	9696	0	4710
Zelkova	Zelkova serrata	28	655	0	40857
Zuelania	Zuelania guidonia	76	1508	0	528
